# Supplementary material for: Private garden uses and associated mental well-being benefits during the first UK Covid-19 lockdown – a social media investigation
Source: PLoS One. 2026 Apr 8;21(4):e0289446. doi: 10.1371/journal.pone.0289446 (PMC13061261; doi:10.1371/journal.pone.0289446)
Supplement: S4 Table — (XLSX) [file pone.0289446.s004.xlsx]

## Sheet: Tabelle1
Initial code
comment – post’s image crucial for understanding
reference nature conservation programme
watching wildlife (birds)
watching wildlife (other)
watching plants (ecological aspect)
watching plants (ornamental aspect)
watching the garden from indoors
physically active in the garden
social activity / leisure
social activity / with pet
social activity / with child
engaging in art (or poetry)
working from home / home office
engaging in gardening – wildlife-friendly
engaging in gardening – vegetable/fruit gardening
engaging in gardening – ornamental gardening
engaging in gardening – livestock
engaging in gardening – seasonal
engaging in gardening – low-maintenance/tidy
engaging in gardening (via a company coming)
engaging in gardening – any other
engaging in gardening – location: on the balcony
engaging in gardening – location: potted garden
DIY activities in the garden
attitude – beginner
attitude – minimum-effort renter
attitude – being a part of a community of gardeners
mental well-being – proud/happy
mental well-being – grateful (having a garden)
mental well-being – religious expression (/belief)
mental well-being, influenced by neighbour
mental well-being, connected to freed-up time
mental well-being, a direct reference to Covid-19
wanting to have a garden (has no garden)
